# Supplementary material for: Sequence-Based Analysis of Translocations and Inversions in Bread Wheat (Triticum aestivum L.)
Source: PLoS One. 2013 Nov 15;8(11):e79329. doi: 10.1371/journal.pone.0079329 (PMC3829836; doi:10.1371/journal.pone.0079329)
Supplement: Table S1 — Brachypodium orthologs on modern chromosome arm 5AL. (XLSX) [file pone.0079329.s001.xlsx]

## Sheet: S1
Table S1. Brachypodium orthologs on modern chromosome arm 5AL#
Set	Gene	Location	Wheat EST	Bin
1	Bradi4g41810	5AL,5BL,5DL	BF292055	C-5AL12-0.35
	Bradi4g43810	5AL,5BL,5DL	BE490079	C-5AL12-0.35
	Bradi4g43910	5AL,5BL,5DL,1AL,1BL,1DL,2AS,2DL,3AL,3B,3DL,4DL,7AS	BE406996	C-5AL12-0.35
	…	…
	Bradi1g03350	5AL,5BL,5DL,4BS,7AL,7DL
	Bradi1g03340	5AL,5BL,5DL,1DS,4DL
	Bradi1g03330	5AL,5BL,5DL
2	Bradi1g75560	5AL,4BL,4DL
	Bradi1g75580	5AL,4BL,4DL
	Bradi1g75590	5AL,4BL,4DL,2AL,2DL,3B
	…	…
	Bradi1g78560	5AL,4BL,4DL	BE403378	5AL23-0.87-1.00
	Bradi4g07690	5AL,4BL,4DL,2AS,2BS,2DS,3AS,3B,3DS,7AS,7BS,7DS	BF200656	5AL23-0.87-1.00
	Bradi5g15710	5AL,4BL,4DL,2AL,2BL,2DL	BF291891	5AL23-0.87-1.00
# Genes flanking the breakpoint are in bold.
