# Supplementary material for: Sequence-Based Analysis of Translocations and Inversions in Bread Wheat (Triticum aestivum L.)
Source: PLoS One. 2013 Nov 15;8(11):e79329. doi: 10.1371/journal.pone.0079329 (PMC3829836; doi:10.1371/journal.pone.0079329)
Supplement: Table S2 — Brachypodium orthologs on modern chromosome arm 7BS. (XLSX) [file pone.0079329.s002.xlsx]

## Sheet: S2
Table S2. Brachypodium orthologs on modern chromosome arm 7BS#
Set	Gene	Location	Wheat EST	Bin
1	Bradi1g00480	7BS,5BL,5DL	BE443548	7BS1-0.27-1.00
	Bradi1g00517	7BS,5BL,5DL	BF483449	7BS1-0.27-1.00
	…	…
	Bradi1g00560	7BS,5BL,5DL	BE406561	7BS1-0.27-1.00
	Bradi1g00567	7BS,5BL,5DL,7BL
	Bradi1g00580	7BS,5BL,5DL
2	Bradi1g49340	7BS,7AS,7DS
	Bradi1g49307	7BS,7AS,7DS
	Bradi1g49260	7BS,7AS,7DS	BE446622	7BS1-0.27-1.00
	…	…
	Bradi3g42710	7BS,7AS,7DS,3AL,3DL,	BE404540	C-7BS1-0.27
	Bradi3g42760	7BS,7AS,7DS,6AL,6DL,4AL,4BS,4DS,5BL	BM138651	C-7BS1-0.27
# Genes flanking the breakpoints are in bold.
