# Supplementary material for: Sequence-Based Analysis of Translocations and Inversions in Bread Wheat (Triticum aestivum L.)
Source: PLoS One. 2013 Nov 15;8(11):e79329. doi: 10.1371/journal.pone.0079329 (PMC3829836; doi:10.1371/journal.pone.0079329)
Supplement: Table S3 — Brachypodium orthologs on modern chromosome arm ‘4AL’. (XLSX) [file pone.0079329.s003.xlsx]

## Sheet: S3
Table S3. Brachypodium orthologs on modern chromosome arm '4AL'#
Set	Gene	Location	Wheat EST	Bin
1	Bradi1g52280	'4AL',7AS,7DS	BE585722	4AL4-0.80-1.00
	Bradi1g52140	'4AL',7AS,7DS,6AS,6BS,6DS	BF200736	4AL4-0.80-1.00
	Bradi1g51940	'4AL',7AS,7DS,2AS,3AL,3B,3DL,5DS	BE638019	4AL4-0.80-1.00
	Bradi1g49490	'4AL',7AS,7DS	BE497624	4AL4-0.80-1.00
	…	…
	Bradi1g49360	'4AL',7AS,7DS,5BL
	Bradi1g49370	'4AL',7AS,7DS
	Bradi1g49390	'4AL',7AS,7DS
	Bradi3g35670	'4AL',7AS,7DS,5BL,5DL,3B, 3DL,5AS, 5BS,5DS, 6AS,6BS, 6DS,7BL	BE426203	4AL13-0.59-0.66
2	Bradi1g75507	'4AL',4BL,4DL
	Bradi1g75520	'4AL',4BL,4DL,1AL,1BL,1DL, '4AS'	BE518255	4AL4-0.80-1.00
	Bradi1g75530	'4AL',4BL,4DL,1AL,1BL,1DL,2DL,5BL,5DL,6BL,7BL	BF293541	4AL5-0.66-0.80
	Bradi2g16170	'4AL',4BL,4DL,7BL	BF291886	4AL5-0.66-0.80
	ND	'4AL',4BL,4DL,4BS	BE637934	4AL13-0.59-0.66
	…	…
	Bradi1g74960	'4AL',4BL,4DL
	Bradi1g74950	'4AL',4BL,4DL,2DS,1BL,5BS,
	Bradi1g74940	'4AL',4BL,4DL
	…	…
	Bradi4g14140	'4AL',4BL,4DL,4BS,3DS
	Bradi4g14150	'4AL',4BL,4DL,4BS,2DS
	…	…
	Bradi4g15360	'4AL',4BL,4DL	BG274862	C-4AL12-0.43
	Bradi4g19650	'4AL',4BL,4DL	BE637507	C-4AL12-0.43
3	Bradi1g03320	'4AL',5BL,5DL,1AS,1BS,1DS,2AL,2DL,3B,4BS,5DS,7AL,7BL,7DL
	Bradi1g03307	'4AL',5BL,5DL,1AS,1BS,1DS,2AL,2DL,3B,4BS,5DS,7AL,7BL,7DL	BF145488	4AL5-0.66-0.80
	Bradi1g03290	'4AL',5BL,5DL,1AL,7AL
	…	…
	Bradi1g03250	'4AL',5BL,5DL,3B,3AL,4BS,4DS,	BE446066	4AL5-0.66-0.80
	Bradi1g03240	'4AL',5BL,5DL,1DL,2BS,2DS,6AL	BG263925	4AL5-0.66-0.80
	Bradi1g03170	'4AL',5BL,5DL	BE446509	4AL5-0.66-0.80
	Bradi1g03070	'4AL',5BL,5DL	BF482533	4AL5-0.66-0.80
	Bradi1g03010	'4AL',5BL,5DL,1AL,1BL, '4AS',6AL,7BL	BE489573	4AL4-0.80-1.00
	Bradi1g00750	'4AL',5BL,5DL	BE591750	4AL4-0.80-1.00
	Bradi1g00730	'4AL',5BL,5DL,2AS,2BS,2DS,4DS,5AL	BF483796	4AL13-0.59-0.66
	Bradi1g00620	'4AL',5BL,5DL,1AL,1BL,1DL,2BL,4BL,4DL,6BL,7BS,7DS,7DL	BE405013	4AL4-0.80-1.00
	…	…
	Bradi1g00607	'4AL',5BL,5DL,1AL,1BL,1DL,2BL,4BL,4DL,6AL,6BL,6DL,7AS,7BS,7DS
	Bradi1g00600	'4AL',5BL,5DL,1AS,1BS,1DS
	Bradi1g00587	'4AL',5BL,5DL,2AL,2AS,2BL,2BS,2DS
4	Bradi1g09250	'4AL',4BS,4DS,5BL,5BS,5DS
	Bradi1g09260	'4AL',4BS,4DS,5BL,3B,6AS,6DS
	Bradi1g09300	'4AL',4BS,4DS
	…	…
	Bradi1g09380	'4AL',4BS,4DS	BG312713	C-4AL12-0.43
	Bradi1g09650	'4AL',4BS,4DS	BE637902	C-4AL12-0.43
	Bradi1g09820	'4AL',4BS,4DS,5AL,5BL,5DL,7AS,7BS,7DS	BG313394	C-4AL12-0.43
	Bradi1g14820	'4AL',4BS,4DS,1BL,2BS,5BS,5DS	BE495275	C-4AL12-0.43
	Bradi1g14850	'4AL',4BS,4DS,2BS,5AS,5BS,5DS	BE637722	4AL12-0.43-0.59
	Bradi4g20000	'4AL',4BS,4DS	BE494051	4AL13-0.59-0.66
	Bradi4g25550	'4AL',4BS,4DS,1AL,ABL,1DL	BE499374	4AL4-0.80-1.00
	…	…
	Bradi4g14200	'4AL',4BS,4DS
	Bradi4g14237	'4AL',4BS,4DS,3AS,3B
	Bradi4g14247	'4AL',4BS,4DS	BF482391	C-4AL12-0.43
# Genes flanking breakpoints are in bold. 'ND' indicates Brachypodium orthologs were not detected.
