# Supplementary material for: Sequence-Based Analysis of Translocations and Inversions in Bread Wheat (Triticum aestivum L.)
Source: PLoS One. 2013 Nov 15;8(11):e79329. doi: 10.1371/journal.pone.0079329 (PMC3829836; doi:10.1371/journal.pone.0079329)
Supplement: Table S5 — Chromosome arm locations of wheat sequences detected by ESTs reported by Miftahudin et al [16] . (XLSX) [file pone.0079329.s005.xlsx]

## Sheet: S5
Table S5: Chromosome arm locations of wheat sequences detected by ESTs reported by Miftahudin et al.[16]
Wheat EST	Location	Gene	Bin
Segment 4AL-4
BE638039	'4AL',4BL,4DL,1AL,1BL,1DL,2DL,3DL	Bradi1g75010	4AL5-0.66-0.80
BF291886	'4AL',4BL,4DL,7BL	Bradi2g16170	4AL5-0.66-0.80
BF293541	'4AL',4BL,4DL,1AL,1BL,1DL	Bradi1g75530	4AL5-0.66-0.80
BF483404	'4AL',4BL,4DL,1AL,1BL,1DL,5AL,6AL,6BL,6DL	Bradi1g75220	4AL5-0.66-0.80
BE489586	'4AL',4BL,4DL,2AL,2BL,3B,4DS,6AL,6DL	Bradi1g75290	4AL5-0.66-0.80
BE498551	2DL,5AL,5BL,5DL,7AS,7BS,7DS	Bradi3g20460	4AL5-0.66-0.80
BG263563	'4AL',4BL,4DL,2BS,2DL,5BL	Bradi1g71810	4AL5-0.66-0.80
BM136696	'4AL',4BL,4DL,3AL,3B,3DS,5DL,6AS,6DS	Bradi1g75310	4AL5-0.66-0.80
Segment 7BS-1
BE426203	'4AL',7AS,7DS,3B, 3DL, 5AS, 5BS, 5BL, 5DS, 5DL,6AS, 6BS, 6DS, 7BL	Bradi3g35670	4AL13-0.59-0.66
BE443794	7AS, 7DS, 1BL, 3DS, 6BL		4AL13-0.59-0.66
BE500827	'4AL',7AS,7AS,1DS, 1AL, 1BL, 2AL, 2DL,3B, 3AS, 5BL, 6AL, 6DL,7AL, 7BS	Bradi4g16690	4AL13-0.59-0.66
BG604855	'4AL',7AS,7DS,1AL,1BL,1DL,2BS,2DL,3AL, 3B, 5AL, 5BL,6AL,6BS,7AL,7BS,7DL	Bradi1g49230	4AL13-0.59-0.66
Segment 4AL-3
BE499664	'4AL',4BL,4DL,1AL,1BL,1DL,3B,3AL,3DL,5DL,6AS,6BS,6DS,7AL,7BL,7DL	Bradi1g78210	4AL13-0.59-0.66
BE637934	'4AL',4BL,4DL,4BS		4AL13-0.59-0.66
Segment 4AL-2
BE495275	'4AL',4BS,4DS,1BL,1DL,2BS,5DS,5BS	Bradi1g14820	C-4AL12-0.43
BE637507	'4AL',4BL,4DL	Bradi4g19650	C-4AL12-0.43
BF473854	4BS,2AS,2BS,2DS,5AL,5BL,5DL,7AL,7DL	Bradi1g24200	C-4AL12-0.43
BF202969	'4AL', '4AS',4BS,4DL,2BS,2DS	Bradi4g61260	C-4AL12-0.43
BG274862	'4AL',4BL,4DL, '4AS'	Bradi4g15360	C-4AL12-0.43
BF202706	'4AL',4BS,4DL,5AS,5BS,5AL,6AS,6BS,6DS,7AS,7BL	Bradi4g13740	C-4AL12-0.43
Original segment 4AS on modern '4AS'
BE518074	'4AS', 4DS, 4DL, 1AL, 1BL, 1DL, 3AL, 3B, 3DL,5DL, 6DS, 7BS, 7DL	Bradi2g54210	4AS3-0.76-1.00
BE494743	'4AS',4DS, '4AL', 4BL, 6DS		C-4AL12-0.43
