# Supplementary material for: Sequence-Based Analysis of Translocations and Inversions in Bread Wheat (Triticum aestivum L.)
Source: PLoS One. 2013 Nov 15;8(11):e79329. doi: 10.1371/journal.pone.0079329 (PMC3829836; doi:10.1371/journal.pone.0079329)
Supplement: Table S7 — Chromosome arm locations of wheat sequences detected by Brachypodium genes between Bradi1g00227 and Bradi1g00620. (XLSX) [file pone.0079329.s007.xlsx]

## Sheet: S7
Table S7. Chromosome arm locations of wheat sequences detected by Brachypodium genes between Bradi1g00227 and Bradi1g00620#
Gene	Location
Bradi1g00227	'4AL',4DS,4BS,1AS,1BS,1DS,2AS,2BL,2AL,2DL,2BS,2DS,5AL,5BL,5DL,6BS,7AL,7AS,7BL,7DS,7DL
Bradi1g00237	'4AL',4BL,4BS,4DS,4DL,1AL,1BL,1DL,2BL,2AL,2DL,3B,3AL,3AS,5AS,5BL,6AS,6BS,6DL,7AL,7BL,7DL
Bradi1g00247	4DS,4BS,4DL,1BS,1AS,2BL
Bradi1g00260	4DS,7DS,7AS
Bradi1g00270	'4AS',4BL,1BL,1BS,1AS,1DL,1DS,2BL,2AS,2AL,2DL,2BS,2DS,3B,3DS,3DL,5AL,5BL,5DL,5BS,6BS,6DS,6AS,7AL,7D,7BL,7DS, 7AS
Bradi1g00280	4BS,4DS,1BL,2BL,3B,3AL,5AL,5BL,5DL,6AS,6BS,6DL,6BL,6AL,7AL,7DL,7AS,7DS,7BL
Bradi1g00290	4BL,4DS,4BS,1AL,1BL,2BL,2AS,3B,3AL,3AS,3DS,5AS,5BL,6AS,6BS,6BL,6AL,6DL,7AL,7DL,7AS,7DS
Bradi1g00300	'4AS',4BS,4BL,4DL, 1AS,1BS,1DS,1AL,1BL,1DL,2AS,2AL,2DS,3B,5DL,6AS,6BS,7AL7AS,7DS,7DL
Bradi1g00310	ND
Bradi1g00320	'4AS',1DL,1BL,2AL,2BL,2DS,2DL,3DS,5AS,5AL,5BL,5BS,5DS,6AS,6BS,6BL,7AL,7BS,7BL,7DL
Bradi1g00330	ND
Bradi1g00340	5BL,5DL,2BL,2AL,2DS
Bradi1g00350	4BS,4DL,5AL,5BL,5DL,1DL,2AL,2BL,2AS,2DL,3DL,5AL, 6AL,7AL,7BL,7DL,7AS,7BS,7DS
Bradi1g00360	5AL,5BL,5DL,2AL,2BL,2DL,7AL,7BL,7DL
Bradi1g00370	'4AL',4BS,4DS,2AL,2BL,2DL,7AS,7AL,7DS
Bradi1g00380	2AS,3B,3AS,3DS
Bradi1g00390	3AL,3BL,3DL
Bradi1g00400	1AL,1BL,1DL,2BL,2DL,5AL,5DS,5BS,7AL,7DL
Bradi1g00410	1BL,2BL,3B,5AS,5BS,5DS,6BS
Bradi1g00417	1BS,1BL,2BS,2DS,1DL,2AS,2BL,3AL,3B,6BS,6DS
Bradi1g00427	1AS,1BS,1DS
Bradi1g00440	ND
Bradi1g00450	7BS,5BL,5DL,2AS,2BS,2DS
Bradi1g00460	'4AL',7BS,5BL,5DL,2AL,2BL,2DS,5AL,5AS,5DS,7AS,7DS
Bradi1g00470	7BS,5BL,5DL
Bradi1g00480	7BS,5BL,5DL
Bradi1g00490	7BS,5BL,5DL,3B,5BS,6BL
Bradi1g00497	'4AL',5BL,5DL,3BS,3DS
Bradi1g00510	7BS,5BL,5DL,3B
Bradi1g00517	7BS,5BL,5DL
Bradi1g00530	7BS,5BL,5DL
Bradi1g00540	7BS,5BL,5DL
Bradi1g00550	'4AL',5BL,5DL,2AS,2AL,2BL,2BS,2DL,4BL,4DL,5DS,6AS,6AL,6DL,7AS
Bradi1g00560	7BS,5BL,5DL
Bradi1g00560	7BS,5BL,5DL
Bradi1g00567	7BS,5BL,5DL,7BL
Bradi1g00580	7BS,5BL,5DL
Bradi1g00587	'4AL',5BL,5DL,2AL,2AS,2BL,2BS,2DS
Bradi1g00600	'4AL',5BL,5DL,1AS,1BS,1DS
Bradi1g00607	'4AL',5BL,5DL,1AL,1BL,1DL,2BL,4BL,4DL,6AL,6BL,6DL,7AS,7BS,7DS
Bradi1g00620	'4AL',5BL,5DL,1AL,1BL,1DL,2BL,4BL,4DL,6BL,7BS,7DS,7DL
# 'ND' indicates that wheat sequences were not detected.
