# Supplementary material for: Sequence-Based Analysis of Translocations and Inversions in Bread Wheat (Triticum aestivum L.)
Source: PLoS One. 2013 Nov 15;8(11):e79329. doi: 10.1371/journal.pone.0079329 (PMC3829836; doi:10.1371/journal.pone.0079329)
Supplement: Table S8 — Brachypodium orthologs on the modern chromosome arm ‘4AL’ translocated from the original 7BS. (XLSX) [file pone.0079329.s008.xlsx]

## Sheet: S8
Table S8. Brachypodium orthologs on the modern chromosome arm '4AL' translocated from the original 7BS#
Gene	Location
Bradi1g49497	'4AL',7AS,7DS,7BS,7BL,7DL
Bradi1g49490	'4AL',7AS,7DS
Bradi1g49477	'4AL',7AS,7DS
Bradi1g49470	'4AL',7AS,7DS,1AL,1BL,1DL,6BS,6BL,6DL
Bradi1g49460	'4AL',7AS,7DS
Bradi1g49455	ND
Bradi1g49450	'4AL',7AS,7DS,1AS,1BS,1DS,5AL,5BL,5DL,5DS,6AS
Bradi1g49440	'4AL', 5BL, 6AS
Bradi1g49420	'4AL',7AS,6DS,6DL,7AL,7BL,7DL
Bradi1g49400	'4AL',7AS,7DS
Bradi1g49390	'4AL',7AS,7DS
Bradi1g49380	'4AL',7AS,6DL,7AL,7DL
Bradi1g49370	'4AL',7AS,7DS
Bradi1g49360	'4AL',7AS,7DS,5BL
Bradi1g49350	'4AL'
Bradi1g49340	7AS,7BS,7DS
# 'ND' indicates that wheat sequences were not detected.
